# Supplementary material for: Ultrafast Fabrication of H2SO4, LiCl, and Li2SO4 Gel Electrolyte Supercapacitors with Reduced Graphene Oxide (rGO)-LiMnOx Electrodes Processed Using Atmospheric-Pressure Plasma Jet
Source: Micromachines (Basel). 2023 Aug 30;14(9):1701. doi: 10.3390/mi14091701 (PMC10535643; doi:10.3390/mi14091701)
Supplement: Supplementary file 1 [file micromachines-14-01701-s001.zip]

Archive with 2 entries (2 files):
- micromachines-2563068 - supplementary - final version.pdf
- micromachines-2563068 - supplementary video - final version.mp4
